# Supplementary material for: Validation of a commercially available mobile application for velocity-based resistance training
Source: PeerJ. 2024 Jul 24;12:e17789. doi: 10.7717/peerj.17789 (PMC11283170; doi:10.7717/peerj.17789)
Supplement: Supplemental Information 4 [file peerj-12-17789-s004.mlx › [Content_Types].xml]

<?xml version="1.0" encoding="UTF-8" standalone="yes" ?><Types xmlns="http://schemas.openxmlformats.org/package/2006/content-types"><Default ContentType="application/vnd.openxmlformats-package.relationships+xml" Extension="rels"/><Default ContentType="application/vnd.mathworks.matlab.code.document+xml" Extension="xml"/><Override ContentType="text/xml" PartName="/matlab/output.xml"/><Override ContentType="application/vnd.openxmlformats-package.core-properties+xml" PartName="/metadata/coreProperties.xml"/><Override ContentType="application/vnd.mathworks.package.coreProperties+xml" PartName="/metadata/mwcoreProperties.xml"/><Override ContentType="application/vnd.mathworks.package.corePropertiesExtension+xml" PartName="/metadata/mwcorePropertiesExtension.xml"/><Override ContentType="application/vnd.mathworks.package.corePropertiesReleaseInfo+xml" PartName="/metadata/mwcorePropertiesReleaseInfo.xml"/></Types>
