# Supplementary material for: Validation of a commercially available mobile application for velocity-based resistance training
Source: PeerJ. 2024 Jul 24;12:e17789. doi: 10.7717/peerj.17789 (PMC11283170; doi:10.7717/peerj.17789)
Supplement: Supplemental Information 4 [file peerj-12-17789-s004.mlx › matlab/output.xml]

<?xml version="1.0" encoding="UTF-8"?><embeddedOutputs><metaData><evaluationState>manual</evaluationState><layoutState>code</layoutState><outputStatus>ready</outputStatus><splitterState><proportion>0.15355629360481574</proportion></splitterState></metaData><outputArray type="array"/><regionArray type="array"><element><code><sectionBreak>true</sectionBreak><endOfSection>false</endOfSection><regionString>dataDir = 'E:\CoreAdvantageStudy\Core Advantage\';</regionString><regionNumber>0</regionNumber></code><startLine>3</startLine><endLine>3</endLine><outputIndexes type="array"/></element><element><code><sectionBreak>false</sectionBreak><endOfSection>false</endOfSection><regionString>participantID = input('What is the participants ID: ','s');</regionString><regionNumber>1</regionNumber></code><startLine>6</startLine><endLine>6</endLine><outputIndexes type="array"/></element><element><code><sectionBreak>false</sectionBreak><endOfSection>false</endOfSection><regionString>cd([dataDir, participantID]);</regionString><regionNumber>2</regionNumber></code><startLine>9</startLine><endLine>9</endLine><outputIndexes type="array"/></element><element><code><sectionBreak>false</sectionBreak><endOfSection>false</endOfSection><regionString>c3d = dir();</regionString><regionNumber>3</regionNumber></code><startLine>12</startLine><endLine>12</endLine><outputIndexes type="array"/></element><element><code><sectionBreak>false</sectionBreak><endOfSection>false</endOfSection><regionString>for aa = 1:size(c3d,1)
    subTrials{aa} = c3d(aa).name;
end</regionString><regionNumber>4</regionNumber></code><startLine>13</startLine><endLine>15</endLine><outputIndexes type="array"/></element><element><code><sectionBreak>false</sectionBreak><endOfSection>false</endOfSection><regionString>clear aa c3d</regionString><regionNumber>5</regionNumber></code><startLine>16</startLine><endLine>16</endLine><outputIndexes type="array"/></element><element><code><sectionBreak>false</sectionBreak><endOfSection>false</endOfSection><regionString>SquatTrials = {};</regionString><regionNumber>6</regionNumber></code><startLine>31</startLine><endLine>31</endLine><outputIndexes type="array"/></element><element><code><sectionBreak>false</sectionBreak><endOfSection>false</endOfSection><regionString>for tt = 1:length(subTrials)
    if contains(subTrials{tt},'Squat')
        SquatTrials{end+1} = subTrials{tt};
    end
end</regionString><regionNumber>7</regionNumber></code><startLine>31</startLine><endLine>31</endLine><outputIndexes type="array"/></element><element><code><sectionBreak>false</sectionBreak><endOfSection>false</endOfSection><regionString>temp = sort(SquatTrials); %Sort the trials in alphabetical order</regionString><regionNumber>8</regionNumber></code><startLine>31</startLine><endLine>31</endLine><outputIndexes type="array"/></element><element><code><sectionBreak>false</sectionBreak><endOfSection>false</endOfSection><regionString>X = temp(2:end); %Get all but the first cell (1RM)</regionString><regionNumber>9</regionNumber></code><startLine>31</startLine><endLine>31</endLine><outputIndexes type="array"/></element><element><code><sectionBreak>false</sectionBreak><endOfSection>false</endOfSection><regionString>X(end+1) = temp(1); %Add 1RM to the end</regionString><regionNumber>10</regionNumber></code><startLine>31</startLine><endLine>31</endLine><outputIndexes type="array"/></element><element><code><sectionBreak>false</sectionBreak><endOfSection>false</endOfSection><regionString>SquatTrials = X; %Allocate back to trial list</regionString><regionNumber>11</regionNumber></code><startLine>31</startLine><endLine>31</endLine><outputIndexes type="array"/></element><element><code><sectionBreak>false</sectionBreak><endOfSection>false</endOfSection><regionString>clear temp X</regionString><regionNumber>12</regionNumber></code><startLine>31</startLine><endLine>31</endLine><outputIndexes type="array"/></element><element><code><sectionBreak>false</sectionBreak><endOfSection>false</endOfSection><regionString>BenchTrials = {};</regionString><regionNumber>13</regionNumber></code><startLine>33</startLine><endLine>33</endLine><outputIndexes type="array"/></element><element><code><sectionBreak>false</sectionBreak><endOfSection>false</endOfSection><regionString>for tt = 1:length(subTrials)
    if contains(subTrials{tt},'Bench')
        BenchTrials{end+1} = subTrials{tt};
    end
end</regionString><regionNumber>14</regionNumber></code><startLine>34</startLine><endLine>38</endLine><outputIndexes type="array"/></element><element><code><sectionBreak>false</sectionBreak><endOfSection>false</endOfSection><regionString>temp = sort(BenchTrials); %Sort the trials in alphabetical order</regionString><regionNumber>15</regionNumber></code><startLine>40</startLine><endLine>40</endLine><outputIndexes type="array"/></element><element><code><sectionBreak>false</sectionBreak><endOfSection>false</endOfSection><regionString>X = temp(2:end); %Get all but the first cell (1RM)</regionString><regionNumber>16</regionNumber></code><startLine>41</startLine><endLine>41</endLine><outputIndexes type="array"/></element><element><code><sectionBreak>false</sectionBreak><endOfSection>false</endOfSection><regionString>X(end+1) = temp(1); %Add 1RM to the end</regionString><regionNumber>17</regionNumber></code><startLine>42</startLine><endLine>42</endLine><outputIndexes type="array"/></element><element><code><sectionBreak>false</sectionBreak><endOfSection>false</endOfSection><regionString>BenchTrials = X; %Allocate back to trial list</regionString><regionNumber>18</regionNumber></code><startLine>43</startLine><endLine>43</endLine><outputIndexes type="array"/></element><element><code><sectionBreak>false</sectionBreak><endOfSection>false</endOfSection><regionString>clear temp X</regionString><regionNumber>19</regionNumber></code><startLine>44</startLine><endLine>44</endLine><outputIndexes type="array"/></element><element><code><sectionBreak>false</sectionBreak><endOfSection>false</endOfSection><regionString>clear tt c3d subTrials</regionString><regionNumber>20</regionNumber></code><startLine>47</startLine><endLine>47</endLine><outputIndexes type="array"/></element><element><code><sectionBreak>false</sectionBreak><endOfSection>true</endOfSection><regionString>clc;</regionString><regionNumber>21</regionNumber></code><startLine>48</startLine><endLine>48</endLine><outputIndexes type="array"/></element><element><code><sectionBreak>true</sectionBreak><endOfSection>false</endOfSection><regionString>for tt = 1:length(SquatTrials)
    
    %Get trial and set trial name
    trialData = btk_loadc3d(SquatTrials{tt}); %Load in the participants c3d squat files
    trialName = (SquatTrials{tt}); trialName = trialName(1:end-4); %Set trial name
    
    %Filter raw marker data  -4th order, frequency 10
    filtFreq = 10; %Set filter frequency
    fs = 200; %Set the sampling rate
    filtOrder = 4; %Set order
    [b,a] = butter(filtOrder, filtFreq/(fs/2), 'low'); %Create the low-pass Butterworth filter
    trialData.marker_data.Markers.RBar = filtfilt(b,a,(trialData.marker_data.Markers.RBar)); %Filter RBar data
    trialData.marker_data.Markers.LBar = filtfilt(b,a,(trialData.marker_data.Markers.LBar)); %Filter LBar data
    clear a b filtFreq fs filtOrder
    clc;
    
    %%%% RIGHT MARKER ONLY %%%%
    
    %Find start and end points for each repetition from min/max marker height
    
    %Find start indices using max point of markers in vertical
    %direction only (Invert data so that bottom of squat is a peak
    %to use findpeaks function
    neg = (trialData.marker_data.Markers.RBar(1:end,3)) * -1; %Invert vertical marker position
    [bottomHeight,startLocationsR] = findpeaks(neg, 'MinPeakHeight', -1300); %Get peaks and locations of peaks
    startLocationsR = num2cell(startLocationsR); %Convert double to cell array
    bottomHeight = num2cell(bottomHeight); %Convert double to cell array
    for ll = 1:(length(startLocationsR))-2 %Loop through the locations for each peak
        point1 = startLocationsR(ll); %Grab the current location
        point2 = startLocationsR(ll+1); %Grab the location after the current one
        if ((point2{1} - point1{1}) &lt; 200) %If the number of frames between 2 consecutive timepoints in &lt; 300
            startLocationsR(ll+1,:) = []; %Then remove the location of the second peak
            bottomHeight(ll+1,:) = []; %And remove the location of the second peak
        end
    end
    clear ll point1 point2 bottomHeight
    
    %Calculate the instantaneous difference between markers in the
    %vertical direction
    for nn = 1:(length(neg))-1 %Loop through the inverted marker positions
        negDiff(nn,1) = neg(nn+1) - neg(nn); %Calculate the difference in marker positions between each frame
    end
    clear nn
    
    %Find all instances where negDiff crosses zero - indicating a
    %change in direction (top of the squat)
    x = find(negDiff &gt; 0); %Find instances where negDiff is greater than 0
    clear stopLocationsR
    %Loop through
    for ll = 1:length(startLocationsR) %For each startLocation
        startLocationR = startLocationsR{ll}; %Get the frame number for the startLocation
        stopInd = find(x &gt; startLocationR); %Find the first instance that 0 appears after the startLocation frame number
        stopInd = stopInd(1); %Get the index for the stop frame
        stopLocationsR(ll,1) = x(stopInd); %Get the stop frame and store in stopLocations
    end
    stopLocationsR = num2cell(stopLocationsR); %Convert double to cell array
    clear x ll startLocationR stopInd negDiff neg
    clc;
    
    %Calculate vertical RoM (cm)
    repNumber = 0;
    RbarV = (trialData.marker_data.Markers.RBar(1:end,3));
    RbarV = RbarV/10; %Convert from mm to cm
    for ll = 1:length(startLocationsR)
        repNumber = repNumber + 1;
        startLocationR = cell2mat(startLocationsR(repNumber));
        stopLocationR = cell2mat(stopLocationsR(repNumber));
        output.Squat_Rbar_RoM.(trialName)(repNumber,1) = RbarV(stopLocationR) - RbarV(startLocationR);
    end
    clear ll repNumber startLocationR stopLocationR RbarV
    
    %Calculate average velocity (m/s)
    
        %Get time
        time = trialData.marker_data.Time;
        
        %Calculate average vertical velocity
        repNumber = 0;
        for ll = 1:length(startLocationsR)
            repNumber = repNumber + 1;
            startTimeR = time(startLocationsR{ll,1});
            stopTimeR = time(stopLocationsR{ll,1});
            timeChange = stopTimeR - startTimeR;
            output.Squat_Rbar_Velocity_Vert.(trialName)(repNumber,1) = (output.Squat_Rbar_RoM.(trialName)(repNumber,1) /100) / (timeChange);
        end
        clear ll repNumber startLocationR stopLocationR startTimeR stopTimeR timeChange
        
        %Calculate average anterior-posterior velocity
        repNumber = 0;
        RbarAP = trialData.marker_data.Markers.RBar(1:end,2) /1000; %Get anterior-posterior marker data and convert from mm to m
        for ll = 1:length(startLocationsR)
            repNumber = repNumber + 1;
            AP_RoM = RbarAP(stopLocationsR{ll,1}) - RbarAP(startLocationsR{ll,1});
            startTimeR = time(startLocationsR{ll,1});
            stopTimeR = time(stopLocationsR{ll,1});
            timeChange = stopTimeR - startTimeR;
            output.Squat_Rbar_Velocity_AP.(trialName)(repNumber,1) = (AP_RoM) / (timeChange);
        end
        clear ll repNumber startLocationR stopLocationR AP_RoM startTimeR stopTimeR timeChange RbarAP
        
        %Calculate resultant velocities
        repNumber = 0;
        for ll = 1:length(startLocationsR)
            repNumber = repNumber + 1;
            output.Squat_Rbar_Velocity_Resultant.(trialName)(repNumber,1) = hypot(output.Squat_Rbar_Velocity_Vert.(trialName)(repNumber,1),output.Squat_Rbar_Velocity_AP.(trialName)(repNumber,1));
        end
        clear ll repNumber startLocationsR stopLocationsR
        
    %%%% MID-POINT OF BAR %%%%
    
    %Calculate mid-point of bar by averaging left and right marker positions
    trialData.marker_data.Markers.MidBar =  (trialData.marker_data.Markers.RBar + trialData.marker_data.Markers.LBar) / 2;
    
    %Find start and end points for each repetition from min/max marker height
    
    %Find start indices using max point of markers in vertical
    %direction only (Invert data so that bottom of squat is a peak
    %to use findpeaks function
    neg = (trialData.marker_data.Markers.MidBar(1:end,3)) * -1; %Invert vertical marker position
    [bottomHeight,startLocationsMid] = findpeaks(neg, 'MinPeakHeight', -1300); %Get peaks and locations of peaks
    startLocationsMid = num2cell(startLocationsMid); %Convert double to cell array
    bottomHeight = num2cell(bottomHeight); %Convert double to cell array
    for ll = 1:(length(startLocationsMid))-2 %Loop through the locations for each peak
        point1 = startLocationsMid(ll); %Grab the current location
        point2 = startLocationsMid(ll+1); %Grab the location after the current one
        if ((point2{1} - point1{1}) &lt; 200) %If the number of frames between 2 consecutive timepoints in &lt; 300
            startLocationsMid(ll+1,:) = []; %Then remove the location of the second peak
            bottomHeight(ll+1,:) = []; %And remove the location of the second peak
        end
    end
    clear ll point1 point2 bottomHeight
    
    %Calculate the instantaneous difference between markers in the
    %vertical direction
    for nn = 1:(length(neg))-1 %Loop through the inverted marker positions
        negDiff(nn,1) = neg(nn+1) - neg(nn); %Calculate the difference in marker positions between each frame
    end
    clear nn
    
    %Find all instances where negDiff crosses zero - indicating a
    %change in direction (top of the squat)
    x = find(negDiff &gt; 0); %Find instances where negDiff is greater than 0
    %Loop through
    for ll = 1:length(startLocationsMid) %For each startLocation
        startLocationMid = startLocationsMid{ll}; %Get the frame number for the startLocation
        stopInd = find(x &gt; startLocationMid); %Find the first instance that 0 appears after the startLocation frame number
        stopInd = stopInd(1); %Get the index for the stop frame
        stopLocationsMid(ll,1) = x(stopInd); %Get the stop frame and store in stopLocations
    end
    stopLocationsMid = num2cell(stopLocationsMid); %Convert double to cell array
    clear x ll startLocationMid stopInd negDiff neg
    clc;
    
    %Calculate vertical RoM (cm)
    repNumber = 0;
    MidBarV = (trialData.marker_data.Markers.MidBar(1:end,3));
    MidBarV = MidBarV/10; %Convert from mm to cm
    for ll = 1:length(startLocationsMid)
        repNumber = repNumber + 1;
        startLocationMid = cell2mat(startLocationsMid(repNumber));
        stopLocationMid = cell2mat(stopLocationsMid(repNumber));
        output.Squat_MidBar_RoM.(trialName)(repNumber,1) = MidBarV(stopLocationMid) - MidBarV(startLocationMid);
    end
    clear ll repNumber startLocationMid stopLocationMid MidBarV
    
    %Calculate average velocity (m/s)
    
        %Get time
        time = trialData.marker_data.Time;
        
        %Calculate average vertical velocity
        repNumber = 0;
        for ll = 1:length(startLocationsMid)
            repNumber = repNumber + 1;
            startTimeMid = time(startLocationsMid{ll,1});
            stopTimeMid = time(stopLocationsMid{ll,1});
            timeChange = stopTimeMid - startTimeMid;
            output.Squat_MidBar_Velocity_Vert.(trialName)(repNumber,1) = (output.Squat_MidBar_RoM.(trialName)(repNumber,1) /100) / (timeChange);
        end
        clear ll repNumber startLocationMid stopLocationMid startTimeMid stopTimeMid timeChange
        
        %Calculate average anterior-posterior velocity
        repNumber = 0;
        MidBarAP = trialData.marker_data.Markers.MidBar(1:end,2) /1000; %Get anterior-posterior marker data and convert from mm to m
        for ll = 1:length(startLocationsMid)
            repNumber = repNumber + 1;
            AP_RoM = MidBarAP(stopLocationsMid{ll,1}) - MidBarAP(startLocationsMid{ll,1});
            startTimeMid = time(startLocationsMid{ll,1});
            stopTimeMid = time(stopLocationsMid{ll,1});
            timeChange = stopTimeMid - startTimeMid;
            output.Squat_MidBar_Velocity_AP.(trialName)(repNumber,1) = (AP_RoM) / (timeChange);
        end
        clear ll repNumber startLocationMid stopLocationMid AP_RoM startTimeMid stopTimeMid timeChange MidBarAP
        
        %Calculate resultant velocities
        repNumber = 0;
        for ll = 1:length(startLocationsMid)
            repNumber = repNumber + 1;
            output.Squat_MidBar_Velocity_Resultant.(trialName)(repNumber,1) = hypot(output.Squat_MidBar_Velocity_Vert.(trialName)(repNumber,1),output.Squat_MidBar_Velocity_AP.(trialName)(repNumber,1));
        end
        clear ll repNumber
    
    
    %Clean up after rep
    clear trialData trialName startLocationsMid stopLocationsMid
    
end</regionString><regionNumber>22</regionNumber></code><startLine>52</startLine><endLine>164</endLine><outputIndexes type="array"/></element><element><code><sectionBreak>false</sectionBreak><endOfSection>true</endOfSection><regionString>clear tt time </regionString><regionNumber>23</regionNumber></code><startLine>165</startLine><endLine>165</endLine><outputIndexes type="array"/></element><element><code><sectionBreak>true</sectionBreak><endOfSection>false</endOfSection><regionString>for tt = 1:length(BenchTrials)
    
    %Get trial and set trial name
    trialData = btk_loadc3d(BenchTrials{tt}); %Load in the participants c3d bench press files
    trialName = (BenchTrials{tt}); trialName = trialName(1:end-4); %Set trial name
    
    %Filter raw marker data  -4th order, frequency 10
    filtFreq = 10; %Set filter frequency
    fs = 200; %Set the sampling rate
    filtOrder = 4; %Set order
    [b,a] = butter(filtOrder, filtFreq/(fs/2), 'low'); %Create the low-pass Butterworth filter
    trialData.marker_data.Markers.RBar = filtfilt(b,a,(trialData.marker_data.Markers.RBar)); %Filter RBar data
    trialData.marker_data.Markers.LBar = filtfilt(b,a,(trialData.marker_data.Markers.LBar)); %Filter LBar data
    clear a b filtFreq fs filtOrder
    clc;
    
    %%%% RIGHT MARKER ONLY %%%%
    
    %Find start and end points for each repetition from min/max marker height
    
    %Find start indices using max point of markers in vertical
    %direction only (Invert data so that bottom of bench press is a peak
    %to use findpeaks function
    neg = (trialData.marker_data.Markers.RBar(1:end,3)) * -1; %Invert vertical marker position
    [bottomHeight,startLocationsR] = findpeaks(neg, 'MinPeakHeight', -850); %Get peaks and locations of peaks
    startLocationsR = num2cell(startLocationsR); %Convert double to cell array
    clear bottomHeight
    for ll = 1:(length(startLocationsR))-3 %Loop through the locations for each peak
        point1 = startLocationsR(ll); %Grab the current location
        point2 = startLocationsR(ll+1); %Grab the location after the current one
        if ((point2{1} - point1{1}) &lt; 150) %If the number of frames between 2 consecutive timepoints in &lt; 300
            startLocationsR(ll+1,:) = []; %Then remove the location of the first peak
        end
    end
    clear ll point1 point2
    
    %Calculate the instantaneous difference between markers in the
    %vertical direction
    for nn = 1:(length(neg))-1 %Loop through the inverted marker positions
        negDiff(nn,1) = neg(nn+1) - neg(nn); %Calculate the difference in marker positions between each frame
    end
    clear nn
    
    %Find all instances where negDiff crosses zero - indicating a
    %change in direction (top of the bench press)
    x = find(negDiff &gt; 0); %Find instances where negDiff is greater than 0
    clear stopLocationsR
    %Loop through
    for ll = 1:length(startLocationsR) %For each startLocation
        startLocationR = startLocationsR{ll}; %Get the frame number for the startLocation
        stopInd = find(x &gt; startLocationR); %Find the first instance that 0 appears after the startLocation frame number
        stopInd = stopInd(1); %Get the index for the stop frame
        stopLocationsR(ll,1) = x(stopInd); %Get the stop frame and store in stopLocations
    end
    stopLocationsR = num2cell(stopLocationsR); %Convert double to cell array
    clear x ll startLocationR stopInd negDiff neg
    clc;
    
    %Calculate vertical RoM (cm)
    repNumber = 0;
    RbarV = (trialData.marker_data.Markers.RBar(1:end,3));
    RbarV = RbarV/10; %Convert from mm to cm
    for ll = 1:length(startLocationsR)
        repNumber = repNumber + 1;
        startLocationR = cell2mat(startLocationsR(repNumber));
        stopLocationR = cell2mat(stopLocationsR(repNumber));
        output.Bench_Rbar_RoM.(trialName)(repNumber,1) = RbarV(stopLocationR) - RbarV(startLocationR);
    end
    clear ll repNumber startLocationR stopLocationR RbarV
    
    %Calculate average velocity (m/s)
    
        %Get time
        time = trialData.marker_data.Time;
        
        %Calculate average vertical velocity
        repNumber = 0;
        for ll = 1:length(startLocationsR)
            repNumber = repNumber + 1;
            startTimeR = time(startLocationsR{ll,1});
            stopTimeR = time(stopLocationsR{ll,1});
            timeChange = stopTimeR - startTimeR;
            output.Bench_Rbar_Velocity_Vert.(trialName)(repNumber,1) = (output.Bench_Rbar_RoM.(trialName)(repNumber,1) /100) / (timeChange);
        end
        clear ll repNumber startLocationR stopLocationR startTimeR stopTimeR timeChange
        
        %Calculate average anterior-posterior velocity
        repNumber = 0;
        RbarAP = trialData.marker_data.Markers.RBar(1:end,2) /1000; %Get anterior-posterior marker data and convert from mm to m
        for ll = 1:length(startLocationsR)
            repNumber = repNumber + 1;
            AP_RoM = RbarAP(stopLocationsR{ll,1}) - RbarAP(startLocationsR{ll,1});
            startTimeR = time(startLocationsR{ll,1});
            stopTimeR = time(stopLocationsR{ll,1});
            timeChange = stopTimeR - startTimeR;
            output.Bench_Rbar_Velocity_AP.(trialName)(repNumber,1) = (AP_RoM) / (timeChange);
        end
        clear ll repNumber startLocationR stopLocationR AP_RoM startTimeR stopTimeR timeChange RbarAP
        
        %Calculate resultant velocities
        repNumber = 0;
        for ll = 1:length(startLocationsR)
            repNumber = repNumber + 1;
            output.Bench_Rbar_Velocity_Resultant.(trialName)(repNumber,1) = hypot(output.Bench_Rbar_Velocity_Vert.(trialName)(repNumber,1),output.Bench_Rbar_Velocity_AP.(trialName)(repNumber,1));
        end
        clear ll repNumber startLocationsR stopLocationsR
        
    %%%% MID-POINT OF BAR %%%%
    
    %Calculate mid-point of bar by averaging left and right marker positions
    trialData.marker_data.Markers.MidBar =  (trialData.marker_data.Markers.RBar + trialData.marker_data.Markers.LBar) / 2;
    
    %Find start and end points for each repetition from min/max marker height
    
    %Find start indices using max point of markers in vertical
    %direction only (Invert data so that bottom of bench press is a peak
    %to use findpeaks function
    neg = (trialData.marker_data.Markers.MidBar(1:end,3)) * -1; %Invert vertical marker position
    [bottomHeight,startLocationsMid] = findpeaks(neg, 'MinPeakHeight', -850); %Get peaks and locations of peaks
    startLocationsMid = num2cell(startLocationsMid); %Convert double to cell array
    bottomHeight = num2cell(bottomHeight); %Convert double to cell array      
    for ll = 1:(length(startLocationsMid))-6 %Loop through the locations for each peak
        point1 = startLocationsMid(ll); %Grab the current location
        point2 = startLocationsMid(ll+1); %Grab the location after the current one
        if ((point2{1} - point1{1}) &lt; 150) %If the number of frames between 2 consecutive timepoints in &lt; 300            
            startLocationsMid(ll,:) = []; %Then remove the location of the first peak
            bottomHeight(ll,:) = []; %And remove the location of the first peak
        end
    end
    clear ll point1 point2 bottomHeight
    
    %Calculate the instantaneous difference between markers in the
    %vertical direction
    for nn = 1:(length(neg))-1 %Loop through the inverted marker positions
        negDiff(nn,1) = neg(nn+1) - neg(nn); %Calculate the difference in marker positions between each frame
    end
    clear nn
    
    %Find all instances where negDiff crosses zero - indicating a
    %change in direction (top of the bench press)
    x = find(negDiff &gt; 0); %Find instances where negDiff is greater than 0
    %Loop through
    for ll = 1:length(startLocationsMid) %For each startLocation
        startLocationMid = startLocationsMid{ll}; %Get the frame number for the startLocation
        stopInd = find(x &gt; startLocationMid); %Find the first instance that 0 appears after the startLocation frame number
        stopInd = stopInd(1); %Get the index for the stop frame
        stopLocationsMid(ll,1) = x(stopInd); %Get the stop frame and store in stopLocations
    end
    stopLocationsMid = num2cell(stopLocationsMid); %Convert double to cell array
    clear x ll startLocationMid stopInd negDiff neg
    clc;
    
    %Calculate vertical RoM (cm)
    repNumber = 0;
    MidBarV = (trialData.marker_data.Markers.MidBar(1:end,3));
    MidBarV = MidBarV/10; %Convert from mm to cm
    for ll = 1:length(startLocationsMid)
        repNumber = repNumber + 1;
        startLocationMid = cell2mat(startLocationsMid(repNumber));
        stopLocationMid = cell2mat(stopLocationsMid(repNumber));
        output.Bench_MidBar_RoM.(trialName)(repNumber,1) = MidBarV(stopLocationMid) - MidBarV(startLocationMid);
    end
    clear ll repNumber startLocationMid stopLocationMid MidBarV
    
    %Calculate average velocity (m/s)
    
        %Get time
        time = trialData.marker_data.Time;
        
        %Calculate average vertical velocity
        repNumber = 0;
        for ll = 1:length(startLocationsMid)
            repNumber = repNumber + 1;
            startTimeMid = time(startLocationsMid{ll,1});
            stopTimeMid = time(stopLocationsMid{ll,1});
            timeChange = stopTimeMid - startTimeMid;
            output.Bench_MidBar_Velocity_Vert.(trialName)(repNumber,1) = (output.Bench_MidBar_RoM.(trialName)(repNumber,1) /100) / (timeChange);
        end
        clear ll repNumber startLocationMid stopLocationMid startTimeMid stopTimeMid timeChange
        
        %Calculate average anterior-posterior velocity
        repNumber = 0;
        MidBarAP = trialData.marker_data.Markers.MidBar(1:end,2) /1000; %Get anterior-posterior marker data and convert from mm to m
        for ll = 1:length(startLocationsMid)
            repNumber = repNumber + 1;
            AP_RoM = MidBarAP(stopLocationsMid{ll,1}) - MidBarAP(startLocationsMid{ll,1});
            startTimeMid = time(startLocationsMid{ll,1});
            stopTimeMid = time(stopLocationsMid{ll,1});
            timeChange = stopTimeMid - startTimeMid;
            output.Bench_MidBar_Velocity_AP.(trialName)(repNumber,1) = (AP_RoM) / (timeChange);
        end
        clear ll repNumber startLocationMid stopLocationMid AP_RoM startTimeMid stopTimeMid timeChange MidBarAP
        
        %Calculate resultant velocities
        repNumber = 0;
        for ll = 1:length(startLocationsMid)
            repNumber = repNumber + 1;
            output.Bench_MidBar_Velocity_Resultant.(trialName)(repNumber,1) = hypot(output.Bench_MidBar_Velocity_Vert.(trialName)(repNumber,1),output.Bench_MidBar_Velocity_AP.(trialName)(repNumber,1));
        end
        clear ll repNumber
    
    
    %Clean up after rep
    clear trialData trialName startLocationsMid stopLocationsMid
    
end</regionString><regionNumber>24</regionNumber></code><startLine>169</startLine><endLine>281</endLine><outputIndexes type="array"/></element><element><code><sectionBreak>false</sectionBreak><endOfSection>true</endOfSection><regionString>clear tt time</regionString><regionNumber>25</regionNumber></code><startLine>282</startLine><endLine>282</endLine><outputIndexes type="array"/></element><element><code><sectionBreak>true</sectionBreak><endOfSection>false</endOfSection><regionString>    finalOutput.Squat_Rbar_RoM = [];</regionString><regionNumber>26</regionNumber></code><startLine>288</startLine><endLine>288</endLine><outputIndexes type="array"/></element><element><code><sectionBreak>false</sectionBreak><endOfSection>false</endOfSection><regionString>    finalOutput.Squat_Rbar_Velocity_Resultant = [];</regionString><regionNumber>27</regionNumber></code><startLine>289</startLine><endLine>289</endLine><outputIndexes type="array"/></element><element><code><sectionBreak>false</sectionBreak><endOfSection>false</endOfSection><regionString>    finalOutput.Squat_MidBar_RoM = [];</regionString><regionNumber>28</regionNumber></code><startLine>290</startLine><endLine>290</endLine><outputIndexes type="array"/></element><element><code><sectionBreak>false</sectionBreak><endOfSection>false</endOfSection><regionString>    finalOutput.Squat_MidBar_Velocity_Resultant = [];</regionString><regionNumber>29</regionNumber></code><startLine>291</startLine><endLine>291</endLine><outputIndexes type="array"/></element><element><code><sectionBreak>false</sectionBreak><endOfSection>false</endOfSection><regionString>    finalOutput.Bench_Rbar_RoM = [];</regionString><regionNumber>30</regionNumber></code><startLine>292</startLine><endLine>292</endLine><outputIndexes type="array"/></element><element><code><sectionBreak>false</sectionBreak><endOfSection>false</endOfSection><regionString>    finalOutput.Bench_Rbar_Velocity_Resultant = [];</regionString><regionNumber>31</regionNumber></code><startLine>293</startLine><endLine>293</endLine><outputIndexes type="array"/></element><element><code><sectionBreak>false</sectionBreak><endOfSection>false</endOfSection><regionString>    finalOutput.Bench_MidBar_RoM = [];</regionString><regionNumber>32</regionNumber></code><startLine>294</startLine><endLine>294</endLine><outputIndexes type="array"/></element><element><code><sectionBreak>false</sectionBreak><endOfSection>false</endOfSection><regionString>    finalOutput.Bench_MidBar_Velocity_Resultant = [];</regionString><regionNumber>33</regionNumber></code><startLine>295</startLine><endLine>295</endLine><outputIndexes type="array"/></element><element><code><sectionBreak>false</sectionBreak><endOfSection>false</endOfSection><regionString>    SquatVars = {'Squat_Rbar_RoM';'Squat_Rbar_Velocity_Resultant';'Squat_MidBar_RoM';'Squat_MidBar_Velocity_Resultant'};</regionString><regionNumber>34</regionNumber></code><startLine>298</startLine><endLine>298</endLine><outputIndexes type="array"/></element><element><code><sectionBreak>false</sectionBreak><endOfSection>false</endOfSection><regionString>    for tt = 1:length(SquatTrials)
        
        %Loop through list of variables
        for vv = 1:length(SquatVars)
            
            %Get results (i.e., rep numbers) to loop through
            repData = num2cell(output.(SquatVars{vv}).(SquatTrials{tt}(1:end-4)));
            
            %Loop through individual reps
            for rr = 1:length(repData)
                
                %Add data to squat variable
                finalOutput.(SquatVars{vv})(end+1,1) = (repData{rr});
                                
            end %End individual rep loop
            
        end %End variable loop
                
    end %End loop of squat trials</regionString><regionNumber>35</regionNumber></code><startLine>301</startLine><endLine>319</endLine><outputIndexes type="array"/></element><element><code><sectionBreak>false</sectionBreak><endOfSection>false</endOfSection><regionString>    clear tt vv rr repData SquatVars</regionString><regionNumber>36</regionNumber></code><startLine>320</startLine><endLine>320</endLine><outputIndexes type="array"/></element><element><code><sectionBreak>false</sectionBreak><endOfSection>false</endOfSection><regionString>    BenchVars = {'Bench_Rbar_RoM';'Bench_Rbar_Velocity_Resultant';'Bench_MidBar_RoM';'Bench_MidBar_Velocity_Resultant'};</regionString><regionNumber>37</regionNumber></code><startLine>324</startLine><endLine>324</endLine><outputIndexes type="array"/></element><element><code><sectionBreak>false</sectionBreak><endOfSection>false</endOfSection><regionString>    for tt = 1:length(BenchTrials)
        
        %Loop through list of variables
        for vv = 1:length(BenchVars)
            
            %Get results (i.e., rep numbers) to loop through
            repData = num2cell(output.(BenchVars{vv}).(BenchTrials{tt}(1:end-4)));
            
            %Loop through individual reps
            for rr = 1:length(repData)
                
                %Add data to squat variable
                finalOutput.(BenchVars{vv})(end+1,1) = (repData{rr});
                                
            end %End individual rep loop
            
        end %End variable loop
                
    end %End loop of squat trials</regionString><regionNumber>38</regionNumber></code><startLine>327</startLine><endLine>345</endLine><outputIndexes type="array"/></element><element><code><sectionBreak>false</sectionBreak><endOfSection>false</endOfSection><regionString>    clear tt vv rr repData BenchVars</regionString><regionNumber>39</regionNumber></code><startLine>346</startLine><endLine>346</endLine><outputIndexes type="array"/></element><element><code><sectionBreak>false</sectionBreak><endOfSection>true</endOfSection><regionString>save([(participantID),'_output.mat']);</regionString><regionNumber>40</regionNumber></code><startLine>349</startLine><endLine>349</endLine><outputIndexes type="array"/></element></regionArray></embeddedOutputs>
