# Supplementary material for: Validation of a commercially available mobile application for velocity-based resistance training
Source: PeerJ. 2024 Jul 24;12:e17789. doi: 10.7717/peerj.17789 (PMC11283170; doi:10.7717/peerj.17789)
Supplement: Supplemental Information 4 [file peerj-12-17789-s004.mlx › metadata/coreProperties.xml]

<?xml version="1.0" encoding="UTF-8" standalone="yes" ?><cp:coreProperties xmlns:cp="http://schemas.openxmlformats.org/package/2006/metadata/core-properties" xmlns:dc="http://purl.org/dc/elements/1.1/" xmlns:dcmitype="http://purl.org/dc/dcmitype/" xmlns:dcterms="http://purl.org/dc/terms/" xmlns:xsi="http://www.w3.org/2001/XMLSchema-instance"><dcterms:created xsi:type="dcterms:W3CDTF">2023-12-11T23:10:18Z</dcterms:created><dcterms:modified xsi:type="dcterms:W3CDTF">2023-12-12T02:39:34Z</dcterms:modified></cp:coreProperties>
