# Supplementary material for: Validation of a commercially available mobile application for velocity-based resistance training
Source: PeerJ. 2024 Jul 24;12:e17789. doi: 10.7717/peerj.17789 (PMC11283170; doi:10.7717/peerj.17789)
Supplement: Supplemental Information 4 [file peerj-12-17789-s004.mlx › metadata/mwcoreProperties.xml]

<?xml version="1.0" encoding="UTF-8" standalone="yes" ?><mwcoreProperties xmlns="http://schemas.mathworks.com/package/2012/coreProperties"><contentType>application/vnd.mathworks.matlab.code</contentType><contentTypeFriendlyName>MATLAB Code</contentTypeFriendlyName><matlabRelease>R2020a</matlabRelease></mwcoreProperties>
