# Supplementary material for: Validation of a commercially available mobile application for velocity-based resistance training
Source: PeerJ. 2024 Jul 24;12:e17789. doi: 10.7717/peerj.17789 (PMC11283170; doi:10.7717/peerj.17789)
Supplement: Supplemental Information 4 [file peerj-12-17789-s004.mlx › metadata/mwcorePropertiesReleaseInfo.xml]

<?xml version="1.0" encoding="UTF-8"?>
<!-- Version information for MathWorks R2020a Release -->
<MathWorks_version_info>
  <version>9.8.0.1323502</version>
  <release>R2020a</release>
  <description></description>
  <date>Feb 25 2020</date>
  <checksum>3410093040</checksum>
</MathWorks_version_info>
